# Supplementary material for: Structural basis for recognition of diverse localizing mRNAs by Egl–BicD
Source: Nat Struct Mol Biol. 2026 May 5;33(5):882–93. doi: 10.1038/s41594-026-01794-8 (PMC13186709; doi:10.1038/s41594-026-01794-8)
Supplement: Supplementary file 4 — Light microscopy reporting table. [file 41594_2026_1794_MOESM4_ESM.xlsx]

## Sheet: Zeiss LSM 710 Confocal
Light microscopy reporting table
Please fill out each cell as directed, instructions in italics can be deleted as you complete each cell.
Hardware
Instrument and Camera	Zeiss LSM 710 confocal microscope with integrated PMT detectors
Resolution	EC Plan-Neofluar 40x/1.30 Oil DIC M27 objective
Filters and Light Sources	405 nm and 561 nm laser line with corresponding dichroic mirrors and filter sets
Quality Control
Is this the first report of the instrument? If yes, response to the below points is required and providing validation data is encouraged.
Yes	FALSE
No	TRUE
For all instruments, confirm that the following quality control processes were run:
n/a	Confirmed
FALSE	TRUE	Field homogeneity is assessed.
FALSE	TRUE	Illumination power stability is tested.
FALSE	TRUE	Stage drift is assessed.
FALSE	TRUE	Camera/detector noise is measured.
Methodology
Sample preparation and imaging	Drosophila embryos were mounted in Vectashield mounting medium with DAPI and imaged at room temperature.
Fluorophores	Injected RNA was fluorescently labeled by stochastic incorporation of Cy3-UTP (Santa Cruz Biotechnology, sc-499471), which was excited with a 561 nm laser line and emits at 569 nm. DAPI (DNA stain) was excited with a 405 nm and emits at 461 nm.
Acquisition
Software	ZEN 2.1 Version 14.0.0.201
Enhancements	Images were not enhanced at acquisition.
Imaging parameters	9.4 µs dwell time
Size	173 nm/pixel
Image Processing
Software	Images were analyzed in FIJI (Version 2.16.0/1.54p) as described in Methods.
Workflow	Workflow described in Methods.

## Sheet: Zeiss LSM 780 Confocal
Light microscopy reporting table
Please fill out each cell as directed, instructions in italics can be deleted as you complete each cell.
Hardware
Instrument and Camera	Zeiss LSM 780 confocal microscope with integrated PMT detectors
Resolution	Plan-Apochromat 40x/1.3 Oil DIC M27 objective
Filters and Light Sources	561 nm laser line with corresponding dichroic mirrors and filter sets
Quality Control
Is this the first report of the instrument? If yes, response to the below points is required and providing validation data is encouraged.
Yes	FALSE
No	TRUE
For all instruments, confirm that the following quality control processes were run:
n/a	Confirmed
FALSE	TRUE	Field homogeneity is assessed.
FALSE	TRUE	Illumination power stability is tested.
FALSE	TRUE	Stage drift is assessed.
FALSE	TRUE	Camera/detector noise is measured.
Methodology
Sample preparation and imaging	Drosophila embryos were mounted in Vectashield mounting medium with DAPI and imaged at room temperature.
Fluorophores	Injected RNA was fluorescently labeled by stochastic incorporation of Cy3-UTP (Santa Cruz Biotechnology, sc-499471), which was excited with a 561 nm laser line and emits at 569 nm. DAPI (DNA stain) was excited with a 405 nm and emits at 461 nm.
Acquisition
Software	ZEN 2.1 Version 14.0.23.201
Enhancements	Images were not enhanced at acquisition.
Imaging parameters	9.4 µs dwell time
Size	173 nm/pixel
Image Processing
Software	Images were analyzed in FIJI (Version 2.16.0/1.54p) as described in Methods.
Workflow	Workflow described in Methods.

## Sheet: Nikon TIRF System
Light microscopy reporting table
Please fill out each cell as directed, instructions in italics can be deleted as you complete each cell.
Hardware
Instrument and Camera	Nikon Eclipse inverted TIRF microscope with an iXonEM+ DU-897E EMCCD camera (Andor)
Resolution	Nikon APO TIRF 100x oil objective (1.49 NA)
Filters and Light Sources	Coherent Sapphire 488 nm laser, Coherent Sapphire 561 nm laser, and Coherent CUBE 641 nm laser with corresponding filter sets
Quality Control
Is this the first report of the instrument? If yes, response to the below points is required and providing validation data is encouraged.
Yes	FALSE
No	TRUE
For all instruments, confirm that the following quality control processes were run:
n/a	Confirmed
FALSE	TRUE	Field homogeneity is assessed.
FALSE	TRUE	Illumination power stability is tested.
FALSE	TRUE	Stage drift is assessed.
FALSE	TRUE	Camera/detector noise is measured.
Methodology
Sample preparation and imaging	Single-molecule motility was recorded in an aqueous buffer at room temperature.
Fluorophores	Microtubules were labeled with HiLyte 488 tubulin (Cytoskeleton, TL488M, excited with 488 nm laser, 527 nm emission). RNA was chemically synthesized with 5' Cy3 (Horizon Discovery, excited with 561 nm laser, 569 nm emission), 5' Cy5 (Horizon Discovery), excited with 641 nm laser, 665 nm emission) or in vitro transcribed with stochastic incorporation of Cy3-UTP (Santa Cruz Biotechnology, sc-499471…
Acquisition
Software	MicroManager Version 1.4.22
Enhancements	Images were not enhanced at acquisition.
Imaging parameters	100 ms exposure
Size	105 nm/pixel
Image Processing
Software	Images were analyzed in FIJI (Version 2.16.0/1.54p) as described in Methods.
Workflow	Workflow described in Methods.

## Sheet: Nikon Ring-TIRF System
Light microscopy reporting table
Please fill out each cell as directed, instructions in italics can be deleted as you complete each cell.
Hardware
Instrument and Camera	Nikon Eclipse inverted Ring-TIRF microscope equipped with the iLas 2 platform (GATACA Systems) and 3 independent Photometrics Prime 95B CMOS cameras
Resolution	Nikon APO TIRF 100x oil objective (1.49 NA)
Filters and Light Sources	Cairn 488 nm, 561 nm, and 647 nm lasers with corresponding filter sets
Quality Control
Is this the first report of the instrument? If yes, response to the below points is required and providing validation data is encouraged.
Yes	FALSE
No	TRUE
For all instruments, confirm that the following quality control processes were run:
n/a	Confirmed
FALSE	TRUE	Field homogeneity is assessed.
FALSE	TRUE	Illumination power stability is tested.
FALSE	TRUE	Stage drift is assessed.
FALSE	TRUE	Camera/detector noise is measured.
Methodology
Sample preparation and imaging	Single-molecule motility was recorded in an aqueous buffer at room temperature.
Fluorophores	Microtubules were labeled with HiLyte 488 tubulin (Cytoskeleton, TL488M, excited with 488 nm laser, 527 nm emission). RNA in vitro transcribed with stochastic incorporation of Cy3-UTP (Santa Cruz Biotechnology, sc-499471, excited with 561 nm laser, 569 nm emission) or Cy5-UTP (Santa Cruz Biotechnology, sc-499469, excited with 641 nm laser, 665 nm emission)
Acquisition
Software	MicroManager Version 2.0
Enhancements	Images were not enhanced at acquisition.
Imaging parameters	100 ms exposure
Size	108 nm/pixel
Image Processing
Software	Images were analyzed in FIJI (Version 2.16.0/1.54p) as described in Methods.
Workflow	Workflow described in Methods.
