# Supplementary material for: Structural basis for recognition of diverse localizing mRNAs by Egl–BicD
Source: Nat Struct Mol Biol. 2026 May 5;33(5):882–93. doi: 10.1038/s41594-026-01794-8 (PMC13186709; doi:10.1038/s41594-026-01794-8)
Supplement: Supplementary file 5 — Numerical source data for plots. [file 41594_2026_1794_MOESM5_ESM.xlsx]

## Sheet: Fig. 2f
[Egl–BicD] (M)	Mean TLS fraction bound	Standard deviation		[EglED1mut–BicD] (M)	Mean TLS fraction bound	Standard deviation		[Egl∆ED2–BicD] (M)	Mean TLS fraction bound	Standard deviation		[Egl∆XAD–BicD] (M)	Mean TLS fraction bound	Standard deviation		[EglExomut–BicD] (M)	Mean TLS fraction bound	Standard deviation
1.58691e-10	-0.0525151	0.0300217		2.34985e-10	0.0705122	0.132671		2.10571e-10	-0.0223087	0.0234699		2.36359e-10	0.00546931	0.0187336		1.9989e-10	-0.031717	0.0582878
3.17383e-10	-0.0334079	0.0504308		4.69971e-10	0.0754904	0.109865		4.21143e-10	-0.00546894	0.0275906		4.72717e-10	-0.0148798	0.017308		3.9978e-10	-0.0620406	0.0367419
6.34766e-10	-0.0535591	0.0417729		9.39941e-10	-0.0094521	0.0522543		8.42285e-10	0.0919322	0.199338		9.45435e-10	-0.00420228	0.025799		7.99561e-10	-0.000739227	0.0162389
1.26953e-09	-0.00628613	0.0796328		1.87988e-09	0.0558949	0.0574946		1.68457e-09	0.0194626	0.0419276		1.89087e-09	0.0178246	0.0178044		1.59912e-09	-0.00211353	0.0162019
2.53906e-09	0.0500446	0.0928951		3.75977e-09	-0.0608286	0.0333511		3.36914e-09	-0.0171814	0.0222022		3.78174e-09	0.0209599	0.0316598		3.19824e-09	-0.044323	0.0135759
5.07813e-09	0.0230288	0.0838461		7.51953e-09	0.105628	0.153356		6.73828e-09	-0.0213663	0.0159679		7.56348e-09	0.00480715	0.0444373		6.39648e-09	0.0501276	0.0981227
1.01563e-08	0.165422	0.106919		1.50391e-08	-0.0469926	0.0407343		1.34766e-08	0.0147354	0.0167636		1.5127e-08	0.00790496	0.0166256		1.2793e-08	0.111774	0.0237078
2.03125e-08	0.248663	0.129319		3.00781e-08	-0.0972933	0.0261255		2.69531e-08	-0.0012074	0.0505912		3.02539e-08	-0.028553	0.0298637		2.55859e-08	0.0587821	0.0401265
4.0625e-08	0.405195	0.0876495		6.01563e-08	0.103128	0.141977		5.39063e-08	-0.0221951	0.035187		6.05078e-08	-0.00202984	0.026809		5.11719e-08	0.0718891	0.0367996
8.125e-08	0.493049	0.13191		1.20313e-07	0.0640142	0.0516815		1.07813e-07	0.00579676	0.0228501		1.21016e-07	-0.00941302	0.0340739		1.02344e-07	0.14406	0.0471233
1.625e-07	0.447256	0.0500125		2.40625e-07	0.180441	0.315698		2.15625e-07	0.0178636	0.0473533		2.42031e-07	0.00707462	0.0251699		2.04688e-07	0.101599	0.0313405
3.25e-07	0.782605	0.100139		4.8125e-07	0.373783	0.0663984		4.3125e-07	0.0965726	0.0208204		4.84063e-07	0.0806549	0.0259065		4.09375e-07	0.164939	0.0601546
6.5e-07	0.732726	0.0581131		9.625e-07	0.592174	0.157201		8.625e-07	0.133687	0.0597083		9.68125e-07	0.125489	0.028308		8.1875e-07	0.498308	0.0298062
1.3e-06	0.880749	0.0910012		1.925e-06	0.757476	0.0525433		1.725e-06	0.259686	0.0634945		1.93625e-06	0.173279	0.0620398		1.6375e-06	0.695308	0.0812365
2.6e-06	0.994182	0.0177123		3.85e-06	0.789254	0.142217		3.45e-06	0.388723	0.0099039		3.8725e-06	0.262375	0.0303757		3.275e-06	0.81847	0.188923
5.2e-06	1.13111	0.0691439		7.7e-06	0.88618	0.157391		6.9e-06	0.569324	0.0568009		7.745e-06	0.463262	0.0320515		6.55e-06	0.79668	0
