# Supplementary material for: Structural basis for recognition of diverse localizing mRNAs by Egl–BicD
Source: Nat Struct Mol Biol. 2026 May 5;33(5):882–93. doi: 10.1038/s41594-026-01794-8 (PMC13186709; doi:10.1038/s41594-026-01794-8)
Supplement: Supplementary file 6 — Numerical source data for plots. [file 41594_2026_1794_MOESM6_ESM.xlsx]

## Sheet: Fig. 3e
Apical:basal intensity	K10		hairy		I-factor		bicoid		gurken
	WT	TLS∆b	WT	hSL1∆b	WT	ILS∆b	WT	bcdSLV∆b	WT	GLS∆b
	5.99644	4.0153	9.76519	1.69003	18.8937	0.220068	3.53938	0	7.09295	0.327445
	9.68249	1.87142	4.98289	0.516082	24.4602	0.658454	1.79244	0.384896	1.23315	0.135589
	4.14123	3.12032	1.67743	3.34156	6.5672	0.132038	3.9941	1.14968	4.25037	0
	2.55391	1.99099	7.98357	0.261194	3.84351	0.677342	4.79328	0.285754	1.737	0.207195
	1.36406	1.08011	4.69503	3.11824	13.6885	1.79277	3.8906	6.95493	7.73914	0
	2.74145	0.790663	36.5043	0.794312	6.172	1.04684	4.36788	0.0300366	11.3178	0.122672
	2.87181	2.73626	14.1249	2.86197	7.31432	0.426206	10.5751	0.16687	3.45603	0.357296
	7.34372	2.09676	13.1667	1.48209	5.41573	0.593442	2.47788	0.793811	8.82988	0.17289
	9.595	1.95974	6.85494	6.51317	4.12578	0.41135	8.55731	6.13671	5.98882	0.147409
	9.75296	0.265629	12.0911	1.24521	6.98934	0.722584	10.1391	0.228822	2.95187	0.050953
	4.14123	1.80948	7.65728	0.00048676	8.36154	0.436588	4.94897	0.17722	3.10725	0
	7.68691	0.668636	1.92021	1.54449	13.1493	1.33812	2.80818	0.873528	38.6821	0.165359
	9.91472	0.951833	12.1798	1.29214	9.92335	0.602814	14.2766	0.118464	17.0931	0.219675
	2.74145	1.52394	6.06565	1.04131	1.80547	0.627342	11.6295	1.63918	1.37274	0.122494
	6.64329	2.73147	2.61693	1.77709	20.9092	0.840188	11.092	0	3.59389	0.230649
	11.5392	0.982481	6.26262	1.09548	8.81073	0.211356	9.54062	0	6.28501	0.188557
	6.3115	1.95148	8.54794	0.347316	6.49548	0.525854	2.73216	5.08849	3.49907	0.0610084
	2.95229	0.948768	2.81505	0.487956	3.97279	0.445076	7.67659	1.10972	5.41281	0.0998212
	3.07097	2.76053	12.9984	1.07675	3.45471	0.8177	12.285	1.14965	2.67895	0.130495
	3.9477	1.29603	13.9097	0.366553	2.62924	0.396217	7.92299	1.54606	1.02155	0.192434
	4.26143	1.02583	14.1504	0.564449	9.3782	0.922718	10.1724	3.62287	1.5674	0.0540228
	10.69	1.20241	13.5432	1.17541	2.67752	0.454217	15.1322	0.499031	7.30029	0.0370417
	7.07771	1.58644	7.31576	0.430377	3.6098	0.899649	6.3324	0.523835	1.67424	0.114694
	4.36126	0.691786	8.5068	2.77684	2.65792	1.12181	6.67289	0.734003	3.22489	0.122192
	4.89348	1.67162	10.1702	0.729488	1.7566	0.466305	4.32353	2.90678	7.74487	0.471802
	3.54127	2.88555	5.23907	0.558399	8.41562	0.630744	5.83115	0.433028	2.22927	0.126882
	6.93568	1.69758	9.96523	1.25202	2.29493	0.408107	2.78954	0.076495	3.06022	0.262908
	11.0862	2.25307	11.9614	1.24748	3.74387	0.700334	4.82343	0	5.46011	0.175911
	6.22115	0.616335	5.36591	0.605347	1.65569	0.325235	2.40911	0.417677	15.2887	0.122447
	11.0844	0.76456	9.57571	1.28666	3.80295	0.974883	9.46026	0	1.6614	0.15068
	9.87908		7.01081	0.497717	3.21759	0.0899068	3.66345	0.0174325	10.8065	0.195759
	3.96039		8.89323	0.998764	5.76657	0.419238	4.14863	5.27735	9.82962	0.308176
	2.31361		5.03589	0.426077	2.84476	1.02535	0.789445	1.3605	9.22714	0.165554
	7.6212		31.9991	1.44481	2.13908	0.481003	2.56629	0.864528	5.48964	0.186942
	6.418		13.8669	2.7845	3.17737	0.227849	2.07371	0.874357	7.94883	0.119479
	2.99315		6.5492	0.285653	2.2541	0.192278	6.49381	0.583473	5.03124	0.0951922
	0.890707		6.42919	0.970891	4.09997	0.88083	3.14883	0.0872263	9.64968	0.0094898
	1.34143		23.428	1.03655	8.89894	0.652687	3.01119	0.100028	7.54372	0.238687
	1.39146		1.72358	0.778472	5.14349	1.00356	43.3965	0.918447	3.60082	0.31541
	2.15027		14.2864	0.969996	1.3131	0.799537	1.46939	0.171067	5.59382
	2.05184		15.0959		2.41902		9.76051	0.0386199	3.67517
	2.2406		4.20078		1.67038		4.41481	0.917607	2.89666
	4.4037		4.63881		2.13818		2.07154	0	8.42814
	3.89513		3.6232		1.61661		9.37443	1.65083	8.42814
	4.58759		4.41535		7.43619		1.71209	0.404065	11.5066
	3.09359		4.39651		2.7407		26.4338	1.08148
	5.49315		14.3005		3.29379		6.07222	0.129931
	0.664026		6.18181		1.71149		4.07997	0.0284356
	2.76114		20.0111		4.12555		8.43404
	5.75018				1.48376		5.27265
	1.75941				1.9799		3.92271
	3.10184				8.42358		8.9342
	1.60899				1.56958		4.92015
	5.1929				3.41181		8.91204
	4.7597				2.17024		2.38097
	2.20359				1.96174		6.35204
	10.7207				3.03422		4.42172
	2.1138				6.8035		18.5882
	3.38342				5.22792		1.26002
	21.2107				2.72674		12.6064
	2.22638				6.09348		3.93743
	1.56853				3.24875
	8.35786				5.51527
	2.26043				5.42846
	4.87297				3.19726
					4.89345
					2.33606
					6.8275
					8.12024
					6.75766
					0.822986
					7.75145
					2.80776
					2.38027
					2.53799
					5.85919
					2.16416
					4.84295
