# Supplementary material for: Structural basis for recognition of diverse localizing mRNAs by Egl–BicD
Source: Nat Struct Mol Biol. 2026 May 5;33(5):882–93. doi: 10.1038/s41594-026-01794-8 (PMC13186709; doi:10.1038/s41594-026-01794-8)
Supplement: Supplementary file 7 — Numerical source data for plots. [file 41594_2026_1794_MOESM7_ESM.xlsx]

## Sheet: Fig. 4b
[Egl–BicD] (M)	TLS WT		TLS 2xGCED1		TLS GCED2		TLS 2xGCED1 + GCED2
	Mean RNA fraction bound	Standard deviation	Mean RNA fraction bound	Standard deviation	Mean RNA fraction bound	Standard deviation	Mean RNA fraction bound	Standard deviation
2.16675e-10	-0.0660585	0.132842	0.0134346	0.0352359	-0.000741622	0.054057	-0.0464472	0.0568076
4.3335e-10	-0.108928	0.102844	-0.00229125	0.0372956	0.0715177	0.163299	0.029364	0.0283647
8.66699e-10	-0.0428735	0.0352712	-0.061377	0.0712574	-0.0350177	0.0671092	-0.0339482	0.0331229
1.7334e-09	0.0764805	0.0295328	-0.0148031	0.0337955	0.0719483	0.151436	0.0733132	0.113426
3.4668e-09	0.132048	0.0522521	0.0266756	0.013531	0.00723162	0.0367788	-0.00117867	0.0532456
6.93359e-09	0.169998	0.0453432	0.0446456	0.104529	0.0392231	0.107137	-0.0266612	0.0371394
1.38672e-08	0.342626	0.0245954	0.0834131	0.143093	0.0397353	0.0288835	0.034532	0.0640488
2.77344e-08	0.369494	0.174603	0.0178241	0.0246438	0.0359299	0.0685664	0.00655842	0.0475859
5.54688e-08	0.489935	0.0311584	0.091193	0.0754414	-0.00935649	0.0629233	0.0291207	0.0575928
1.10938e-07	0.566658	0.0089809	0.456302	0.219242	0.20299	0.0815652	0.0684711	0.031314
2.21875e-07	0.729567	0.0690165	0.228736	0.154018	0.349352	0.0986814	0.127114	0.0805005
4.4375e-07	0.797528	0.162014	0.401701	0.0899406	0.433989	0.0388423	0.256279	0.0459222
8.875e-07	1.03054	0.231649	0.673719	0.103754	0.653571	0.0402393	0.334526	0.0417416
1.775e-06	1.12149	0.0267218	1.17233	0.118351	1.11253	0.0019131	0.556958	0.0381159
3.55e-06	0.901087	0.551995	0.85993	0.0877863	0.861523	0.028324	0.697216	0.093206
7.1e-06	1.01431	0.173913	0.798326	0.162337	0.782961	0.194665	0.825109	0.098925

## Sheet: Fig. 4d
Apical:basal intensity	K10
	TLS WT	TLS 2xGCED1	TLS GCED2	TLS 2xGCED1 + GCED2
	3.75601	1.3488	0.79501	0.254711
	0.898075	2.04946	0.707564	0.867738
	6.74904	3.67403	0.751719	0.868538
	0.311367	1.20865	1.39718	3.28191
	0.364437	5.72887	3.75827	1.17407
	1.92499	1.88758	1.86711	1.90613
	4.7241	3.62875	0.618843	0.558905
	11.6909	1.17664	1.0198	0.816628
	8.7028	0.789464	2.27847	0.160348
	9.38778	1.09233	0.47853	1.07851
	1.89435	1.40692	0.966129	0.110449
	1.80558	0.544998	0.206774	0.258649
	0	2.70954	1.20825	1.39393
	6.59011	0.299815	1.16864	1.04761
	1.90213	1.1397	1.51298	0.434524
	0.957291	1.47679	1.11011	0.297064
	1.28745	2.08487	0.658273	1.30011
	0.961761	7.5506	1.88599	0.0893409
	1.02074	1.06976	2.50107	0.623727
	5.24826	1.88958	1.96791	1.00694
	2.03999	2.07029	1.31686	0.495693
	2.69436	2.1981	1.13864	0.42894
	3.36549	1.80018	1.91352	0.906317
	7.59131	1.2721	0.0124266	0.252709
	7.25954	3.45936	0.181301	0.41544
	3.43989	0.675687	0.654808	1.03236
	2.4739	0.386243	2.92969	0.538336
	5.38055	1.15786	0.0259946	0.161636
	2.02675	1.02227	0.803516	1.08918
	4.36844	1.47003	0.540521	0.678404
	4.11207	0.338369	0.0498347	1.3017
	4.5896	2.18517	0.73764	0.0637858
	1.7047	0.424548	0.123221	0.391009
	3.32026	1.25828	1.09131	0.129225
	5.26072	0.832599	1.46739	0.323847
	4.92507	1.02364	0.660493	0.107953
	2.35581	1.5757	3.19142	0.633081
	4.63843		2.90885	0.552986
	1.99152		1.55929	8.9313
	1.42985		2.97411	0.874894
	3.61158		1.83697	0.509781
	6.99517		5.6741	0.259008
	3.71995		2.34343	0.288881
	2.08683		1.77307	1.04793
	4.76021		1.78576	0.114296
			1.4592	1.12487
			0.639781	0.312508
			0.836394	0.865651
			4.139
			3.53084
			0.555848
			4.01881
			1.93474
			1.24009
			3.17073

## Sheet: Fig. 4f
[Egl–BicD] (M)	TLS WT		TLS GCED1/ED2		TLS CGED1/ED2		TLS AUED1/ED2
	Mean RNA fraction bound	Standard deviation	Mean RNA fraction bound	Standard deviation	Mean RNA fraction bound	Standard deviation	Mean RNA fraction bound	Standard deviation
1.83105e-10	0.0449639	0.0322794	0.000183318	0.036824	0.0190738	0.0327973	-0.0129895	0.0491656
3.66211e-10	-0.0450977	0.0405713	0.0398292	0.0198813	0.00817676	0.0055878	-0.0359793	0.0034946
7.32422e-10	-0.00454648	0.0589117	-0.0196022	0.0931314	0.017514	0.0155588	0.00187504	0.0113871
1.46484e-09	-0.0478732	0.0263216	0.0175817	0.0192148	0.00850211	0.0470137	0.0223295	0.0107412
2.92969e-09	0.00567264	0.0798512	0.0299548	0.0662385	0.0427972	0.0503403	0.0645985	0.035341
5.85938e-09	0.117477	0.0248895	0.0480219	0.0235153	0.0128136	0.0356476	0.0367064	0.0673055
1.17188e-08	0.0792134	0.0745653	0.00537187	0.0577808	0.0390288	0.0408517	0.0114296	0.0117422
2.34375e-08	0.156898	0.0448446	0.0156016	0.058036	0.021999	0.015506	0.00704424	0.0703634
4.6875e-08	0.268504	0.0801371	0.000917766	0.0492079	0.0405245	0.0440955	0.0109528	0.0507525
9.375e-08	0.453837	0.050272	-0.0108668	0.0349335	0.246284	0.0809315	0.119057	0.0686088
1.875e-07	0.65662	0.0605746	0.0354104	0.0640916	0.325344	0.0910655	0.218334	0.0577904
3.75e-07	0.616397	0.0341297	-0.00133297	0.0685299	0.540475	0.0456628	0.30884	0.108657
7.5e-07	0.792753	0.0284341	0.0988737	0.0608592	0.70604	0.060341	0.488785	0.0756529
1.5e-06	0.929364	0.0670635	0.300266	0.0366372	0.821015	0.0849487	0.728625	0.064916
3e-06	0.986169	0.126033	0.492886	0.0339269	0.917961	0.046602	0.76742	0.0145558
6e-06	1.02863	0.0978248	0.556717	0.0397107	0.906963	0.0120559	0.888917	0.0622728

## Sheet: Fig. 4j
Apical:basal intensity	K10
	TLS	2NUE	2NUEUA	2NUEb	2NUEUA+b
	14.1145	0.526865	1.88665	0.344977	22.6525
	8.3963	0.26141	2.93656	0.339496	28.4978
	3.8214	0.0530204	1.51294	0.21285	29.1007
	6.55916	0.0908696	1.30378	0.477381	6.09612
	5.76044	0.39103	0.576697	0.263749	10.2898
	4.32618	0.420385	0.105248	0.0872467	10.3655
	2.74599	1.34931	1.90713	0.189981	4.70186
	9.88409	0.0326108	0.403042	0.195693	4.68164
	35.7798	0.290541	1.12814	0	2.71995
	7.0432	0.0215265	1.6023	0.191824	3.17191
	6.46529	0.395353	0.158038	0.255622	8.12141
	11.2181	0.598548	5.44959	0.681651	3.1687
	2.60352	0.193618	2.83433	0.441582	1.25513
	19.8212	0.405231	5.75194	0.434226	4.36344
	2.93057	0.0953652	1.20757	0.0093625	4.39372
	6.76662	0.330939	1.74723	0.109311	2.59871
	4.90925	0.139129	0.327253	0.122393	1.72324
	0.162338	0.268664	0.98065	0.211532	7.11938
	9.37568	0.0614125	2.35095	0.712376	5.7675
	3.54915	0.153448	0.500037	0.138157	15.3567
	3.21469	0.0545087	0.14421	0.708571	20.5409
	12.0526	0.0274063	1.01539	0.209144	8.83017
	7.1525	0.948319	1.89341	0.0184147	2.59617
	3.80148	0.477116	0.57253	0.548465	0.881649
	3.02056	0.738377	1.27574	0.0243855	18.2359
	3.45257	0.185744	1.04693	0.72602	8.28015
	7.38766	0.021289		0.177904	8.25643
	16.6534	0.55928		0.567802	7.14662
	2.60864	0.495223		0.384341	10.7802
	6.28781	0.230107		0.0249556	15.4668
	4.14509	0.0571702		0.494545	11.9173
	1.37031	0.730455		0.1646	1.32262
		0.14451		1.14563	8.57806
		0.365855		0.237789	5.02398
		0.0867069		0.0704473	5.70093
		0.154645			22.2087
		0.254508
		0.322285
		0.135297
