# Supplementary material for: Structural basis for recognition of diverse localizing mRNAs by Egl–BicD
Source: Nat Struct Mol Biol. 2026 May 5;33(5):882–93. doi: 10.1038/s41594-026-01794-8 (PMC13186709; doi:10.1038/s41594-026-01794-8)
Supplement: Supplementary file 8 — Numerical source data for plots. [file 41594_2026_1794_MOESM8_ESM.xlsx]

## Sheet: Fig. 5c
TLS	Cy3 runs (percentage)	Cy5 runs (percentage)	Cy3+Cy5 runs (percentage)
Experiment 1	0.302128	0.255319	0.442553
Experiment 2	0.25	0.273438	0.476562
Experiment 3	0.370536	0.223214	0.40625
Experiment 4	0.320988	0.226337	0.452675
K10	Cy3 runs (percentage)	Cy5 runs (percentage)	Cy3+Cy5 runs (percentage)
Experiment 1	0.476331	0.452663	0.0710059
Experiment 2	0.501629	0.420195	0.0781759
Experiment 3	0.5125	0.433333	0.0541667
Experiment 4	0.517007	0.455782	0.0272109

## Sheet: Fig. 5d
Apical:basal intensity	K10
	1608-3061	1608-3061(Scrambled TLS)	1608-2307	2157-3061	2157-2793	2157-2876	1608-2793	1608-2876	1608-2867	1608-2856	1608-2848	1608-2840
	5.99644	0.364655	1.66156	2.21885	2.60698	3.17319	6.58724	5.14178	8.30398	3.33505	22.5332	3.51076
	9.68249	0	0.448973	3.13213	2.84636	5.69312	10.2974	1.14327	3.29918	4.35928	7.72664	3.48751
	4.14123	0.218165	1.61175	4.07915	3.27645	2.66771	4.32959	2.13876	4.32804	3.80348	26.2417	0.901603
	2.55391	0.327399	1.88488	5.48064	2.11296	4.22856	12.1972	1.50172	3.59106	11.9116	7.49352	4.30894
	1.36406	0.303719	0.692041	5.41356	2.61727	4.84331	6.43861	3.44186	12.3693	2.41277	10.8478	2.18357
	2.74145	0.27084	0.966489	6.38545	1.13082	1.51692	4.10703	1.83412	3.0801	0.905745	13.231	3.45555
	2.87181	0.453253	1.31126	2.36094	1.10636	5.84028	1.95266	1.72474	11.2663	8.93173	9.74793	2.4736
	7.34372	0.0872247	2.32974	3.80117	1.30558	3.46834	3.40927	1.57136	3.68212	5.65925	4.32754	2.28051
	9.595	0	1.84294	6.59148	1.51726	1.62802	10.4761	2.45558	3.40311	1.73735	4.0734	3.25159
	9.75296	0.116306	1.26858	3.2388	2.15018	9.16505	7.139	0.900001	11.7483	1.64506	9.57948	2.14575
	4.14123	0.367926	3.01386	5.10472	2.23624	14.1163	10.1817	1.95766	8.6077	6.89985	1.76765	1.6883
	7.68691	0.0708618	1.72477	2.07378	3.07849	2.97494	6.85686	1.44804	1.75987	6.28634	5.82669	0.578444
	9.91472	0	1.77376	7.86086	2.92409	9.14212	3.91994	1.01893	5.47205	6.93238	7.89174	1.60894
	2.74145	0.383271	0.675582	2.71633	3.01729	5.27716	2.61699	2.66186	2.2189	14.675	9.81628	1.5249
	6.64329	0.414843	2.96478	4.77973	1.16188	17.0416	6.77041	7.67417	8.00478	1.74267	18.194	2.48955
	11.5392	0	1.48766	33.4586	0.943331	7.10784	3.58497	2.09006	10.4492	8.20898	13.1835	5.51202
	6.3115	0.530107	0.696869	3.46704	1.84426	7.79216	5.23284	1.79382	7.95759	3.17967	7.0753	2.00928
	2.95229	0.0495377	1.33214	2.66138	0.921385	3.82433	5.85242	1.47591	4.58227	4.1878	5.92523	0.527557
	3.07097	0.0987293	1.53337	3.79928	1.13853	6.59588	7.40457	0.985707	5.13034	4.28621	3.54273	1.39056
	3.9477	0.137095	0.972146	2.90006	1.51822	2.36215	6.51849	7.65637	3.76904	15.7548	3.66862	1.66177
	4.26143	0.148421	0.936972	8.8726	2.28121	1.49482	2.80505	5.09231	2.99156	6.89531	6.51971	2.71119
	10.69	0	2.25937	11.1937	1.7656	7.52778	4.47084	4.14243	1.29725	4.08752	11.4253	1.08888
	7.07771	0.319935	1.87126		2.13878	4.97736	5.79248	0.427172	4.40161	3.33619	5.31615	3.1684
	4.36126	0.257523	1.35725		1.65455	3.53373	4.37775	1.88626	5.09162	4.89591	10.614	1.35331
	4.89348	0.269066	2.01389		1.09692	3.52741	7.77953	1.52886	4.43615	7.61462	7.83586	1.36688
	3.54127	0.397469	2.0551		1.66712	2.18291	2.02252	2.77316	2.30853	3.50431	5.01334	1.3152
	6.93568	0.26105	0.639304		0.740646	3.12935	2.85812	2.18347	5.67167	4.56673	4.6609	2.23392
	11.0862		0.794045		1.09555	2.15287	1.60229	1.0452	4.45398	7.22119	9.6466	1.68659
	6.22115		1.39936		1.26521	3.41395	6.96269	1.21322	3.71527	8.86211	7.22046	1.2637
	11.0844		0.958441		1.78168	3.34515	3.01292	1.66598	5.35851	6.71084	7.52573	1.68144
	9.87908		1.01639		0.936791	0.960144	2.61069	2.16321	7.46936	2.12816	4.70555	1.521
	3.96039		3.14153		1.20712	7.35354	3.09679	4.4237	10.8135	9.09585	3.18438	1.5231
	2.31361		1.69279		1.17054	2.81913	2.55134	1.24198	2.66788	3.77462	10.0192	2.58079
	7.6212		1.48383			3.29327	2.41169	5.94939	8.67644	4.64627	5.61196	2.78247
	6.418		1.16782			5.64476	1.92426	2.8816	2.46527	2.19047	2.36886	2.53763
	2.99315		3.07809			6.91966	6.25116	1.91886	8.8245	4.83637	7.69375	1.41179
	0.890707		1.42389			1.49401	6.51141	1.67134	8.42444	2.57493	6.06628	1.84718
	1.34143		2.96563			6.5705	1.88513	2.11327		4.30524	10.889	4.37708
	1.39146		2.16857			0.583804	4.17255	1.23332		2.65746	6.66725	2.27542
	2.15027		0.973427			7.06998	7.17149	3.98111		3.28453	6.53593	0.788891
	2.05184		2.27479			0.701925	1.56839	2.64239		3.34056	9.24286	2.18161
	2.2406		1.94904			2.01179	5.65026	2.27733		3.96979	3.57357	2.52266
	4.4037		2.13991			0.147066	9.15072	4.55697		4.90719	10.3309	2.38969
	3.89513		2.87778			3.85663	5.13613	2.99005		4.88539	3.46651	2.08527
	4.58759		0.907049			1.53892	1.69276	3.71343		0.711787		1.87054
	3.09359					0.804321	21.5896	6.13087		7.22578		1.08259
	5.49315						9.13395	2.15473		3.64633		2.45192
	0.664026						2.94335	4.18479		2.84657		1.37323
	2.76114						5.10717	1.42475		3.56355		2.59385
	5.75018						2.16262	4.97661		2.30324
	1.75941						2.52252	1.97321		7.66515
	3.10184						3.76638	3.55303		8.39223
	1.60899						3.4183	2.78229		3.17782
	5.1929						1.75302	3.97024		4.01868
	4.7597						1.14673	4.12957		3.18611
	2.20359						4.54672	2.64637		11.7086
	10.7207						4.00947	6.47185		2.53544
	2.1138						4.8773	2.9514		2.29493
	3.38342						1.0909	2.66544		5.85298
	21.2107						3.75507	0.833118
	2.22638						5.95488	5.82185
	1.56853						2.20682	2.07245
	8.35786						1.58148	1.5896
	2.26043						1.21386	2.4727
	4.87297						0.380793	3.50544
							1.95989	2.94729
							2.20926	0.746577
							2.08341	1.02493
							2.48728	2.72229
							9.06251	1.57715
							1.0559	2.94306
							3.28747	2.13156
							4.08264	0.87245
							1.93273	2.29362
							3.83338	2.34905
							5.08042	4.17275
							3.59434	3.52599
							5.758
							2.61142
							5.23138
							0.489794
							10.9206
							11.2327
							1.61691
							1.01588

## Sheet: Fig. 5f
Apical:basal intensity	LacZ
	WT	TLS	KSE	TLS-KSE
	0.626285	0.758413	0.877616	1.47371
	0.351068	3.6827	0.396338	1.70768
	0.324511	2.92506	0.354235	3.22082
	0.532004	7.47891	0.257225	1.73298
	0.269261	2.12374	0.346744	7.51975
	0.217522	0.403438	0.331784	4.66397
	1.02714	1.89107	0.137833	6.35034
	0.315037	0.506798	0.0922902	5.88094
	1.22302	2.14768	0.184147	9.28785
	0.230552	1.44655	0.122795	1.6217
	0.198748	1.69903	0.266729	5.73037
	0.623254	3.60281	0.532899	3.59541
	0	2.67244	0	2.1305
	0.536263	1.82044	0.837534	3.63886
	0.661903	3.95201	0.201273	4.98042
	0.382465	3.87585	0.2054	2.54041
	0.32726	2.0897	0.533784	3.57863
	0.488792	3.11311	0.115179	3.3079
	0.531637	1.08051	0.433766	3.57658
	0.781425	1.93386	0.518288	3.64979
	0.450979	1.69353	0.0740853	7.36505
	0.558024	1.69533	0	1.98098
	0.536473	1.98323	0.635988	2.76926
	0.639495	1.3445	0.512691	3.50232
	0.183695	2.41457	0.00618142	5.81212
	0.0385393	1.12403	0.654534	0.274599
	0.947969	2.03919	0.172706	1.43935
	0.159523	0.734013	0.572576	3.48213
		1.09312	0.0136343	2.7754
		0.212754	0.0585616	1.34052
		0.980962	0.27322	1.60223
		0.575491	0.395806	5.38875
		1.62018	0	1.66972
		4.42484	0	1.31477
		0.423969	0.570157	2.02029
		2.95279	0.531126	1.77366
		2.68112	0	1.75097
		2.89294	0.329224	3.41912
		0.961844	0.333754	1.18344
		0.975849		1.45859
		3.31505		1.61133
		0.79053		1.52167
		1.18923		0.775075
		2.48433		0.963831
		2.19487		3.12897
		0.95587		0.939065
		1.12166		5.6501
		1.53488		1.63923
		1.81823		3.48051
		0.614168		4.13609
		0.554881		2.57261
		1.7082		5.51258
		0.732189		1.48034
		1.42791		3.33125
		4.78533		3.1304
		0.634419		1.18976
		3.51238
		1.03923
		2.36579
		4.41466

## Sheet: Fig. 5g
TLS-KSE	Cy3 runs (percentage)	Cy5 runs (percentage)	Cy3+Cy5 runs (percentage)
Experiment 1	0.533333	0.366667	0.1
Experiment 2	0.6	0.345455	0.0545455
Experiment 3	0.488889	0.433333	0.0777778

## Sheet: Fig. 5h
hSL1	Cy3 runs (percentage)	Cy5 runs (percentage)	Cy3+Cy5 runs (percentage)
Experiment 1	0.346667	0.36	0.293333
Experiment 2	0.284211	0.431579	0.284211
Experiment 3	0.316327	0.387755	0.295918
hSL1-hSL2	Cy3 runs (percentage)	Cy5 runs (percentage)	Cy3+Cy5 runs (percentage)
Experiment 1	0.485437	0.432039	0.0825243
Experiment 2	0.48954	0.443515	0.0669456
Experiment 3	0.4375	0.395833	0.166667
