# Supplementary material for: Structural basis for recognition of diverse localizing mRNAs by Egl–BicD
Source: Nat Struct Mol Biol. 2026 May 5;33(5):882–93. doi: 10.1038/s41594-026-01794-8 (PMC13186709; doi:10.1038/s41594-026-01794-8)
Supplement: Supplementary file 10 — Numerical source data for plots. [file 41594_2026_1794_MOESM10_ESM.xlsx]

## Sheet: Extended Data Fig. 4a
[Egl–BicD] (M) Prep 1	TLS WT		TLS∆b
	Mean RNA fraction bound	Standard deviation	Mean RNA fraction bound	Standard deviation
1.58691e-10	-0.0525151	0.0300217	-0.00723336	0.0225763
3.17383e-10	-0.0334079	0.0504308	0.000600117	0.0091857
6.34766e-10	-0.0535591	0.0417729	-0.00239894	0.0336087
1.26953e-09	-0.00628613	0.0796328	0.0065756	0.0159424
2.53906e-09	0.0500446	0.0928951	0.00239074	0.0303965
5.07813e-09	0.0230288	0.0838461	-0.0177065	0.0169549
1.01563e-08	0.165422	0.106919	-0.0058513	0.012688
2.03125e-08	0.248663	0.129319	0.00842008	0.0121122
4.0625e-08	0.405195	0.0876495	0.0493129	0.0367874
8.125e-08	0.493049	0.13191	0.0381277	0.0331527
1.625e-07	0.447256	0.0500125	-0.0157578	0.0133203
3.25e-07	0.782605	0.100139	0.074685	0.030482
6.5e-07	0.732726	0.0581131	0.0268774	0.0146899
1.3e-06	0.880749	0.0910012	0.186543	0.0324609
2.6e-06	0.994182	0.0177123	0.303249	0.0332314
5.2e-06	1.13111	0.0691439	0.437034	0.0065058
[Egl–BicD] (M) Prep 2	TLS WT		TLS∆b
	Mean RNA fraction bound	Standard deviation	Mean RNA fraction bound	Standard deviation
1.77002e-10	-0.00281412	0.117593	0.00103333	0.0414719
3.54004e-10	0.0244183	0.0432198	-0.0232298	0.0324561
7.08008e-10	-0.126662	0.0289662	-0.00522434	0.0280487
1.41602e-09	-0.127798	0.138813	-0.00468024	0.0203099
2.83203e-09	-0.00545518	0.0624432	-0.0112791	0.0401793
5.66406e-09	0.197447	0.0526893	0.011944	0.0803816
1.13281e-08	0.110094	0.311895	0.00310195	0.0332468
2.26563e-08	0.251375	0.113082	-0.000102148	0.0265092
4.53125e-08	0.330612	0.0791826	0.0147636	0.0340876
9.0625e-08	0.348692	0.162821	0.0669332	0.0418772
1.8125e-07	0.535661	0.113194	0.0612878	0.0484644
3.625e-07	0.658776	0.121692	0.176324	0.0227805
7.25e-07	0.843305	0.0535708	0.249835	0.0548027
1.45e-06	0.889556	0.102192	0.384228	0.0750226
2.9e-06	0.920947	0.0114563	0.489249	0.114466
5.8e-06	1.07842	0.206894	0.744829	0.0756451
[Egl–BicD] (M) Prep 3	TLS WT		TLS∆b
	Mean RNA fraction bound	Standard deviation	Mean RNA fraction bound	Standard deviation
1.89209e-10	-0.0781189	0.116931	-0.0499332	0.0265249
3.78418e-10	-0.0948257	0.135544	-0.00665291	0.0490854
7.56836e-10	-0.0597961	0.168684	-0.0546549	0.031102
1.51367e-09	-0.0449629	0.193421	-0.0564706	0.0353196
3.02734e-09	0.0918107	0.0253496	-0.0760124	0.0461695
6.05469e-09	0.166304	0.232563	0.144978	0.219597
1.21094e-08	0.362656	0.0557281	-0.0553872	0.0579805
2.42188e-08	0.369601	0.229396	-0.00297914	0.0699557
4.84375e-08	0.564939	0.0447346	0.197189	0.228856
9.6875e-08	0.447357	0.087053	0.0444496	0.0675748
1.9375e-07	0.614536	0.0787891	0.0596629	0.041007
3.875e-07	0.673406	0.132386	0.278696	0.173587
7.75e-07	0.89116	0.0356341	0.306406	0.065575
1.55e-06	0.970261	0.143325	0.42958	0.039051
3.1e-06	1.00519	0.142846	0.543852	0.0234457
6.2e-06	1.22035	0.0546934	0.8361	0.0580031
[Egl–BicD] (M) Prep 4	TLS WT		TLS∆b
	Mean RNA fraction bound	Standard deviation	Mean RNA fraction bound	Standard deviation
2.34985e-10	-0.0840612	0.13735	0.00617715	0.0292972
4.69971e-10	-0.160465	0.173697	-0.00163793	0.0536615
9.39941e-10	-0.0413681	0.100946	-0.0612853	0.024758
1.87988e-09	-0.0648007	0.110235	-0.0332751	0.0353882
3.75977e-09	0.104848	0.0860947	0.0424156	0.0173191
7.51953e-09	0.162802	0.295189	0.0239936	0.0309024
1.50391e-08	0.231674	0.158145	0.0125946	0.0388824
3.00781e-08	0.262016	0.313825	-0.0124149	0.0270395
6.01563e-08	0.386461	0.105466	0.055464	0.0361002
1.20313e-07	0.390846	0.121112	0.0384154	0.0216827
2.40625e-07	0.54889	0.125879	0.0736437	0.04891
4.8125e-07	0.709834	0.0739301	0.158471	0.0652275
9.625e-07	0.808806	0.0963402	0.286692	0.090147
1.925e-06	0.921778	0.254534	0.408921	0.0191042
3.85e-06	0.876438	0.326587	0.521897	0.0518229
7.7e-06	1.18434	0.348475	0.763982	0.0890514
[Egl–BicD] (M) Prep 5.1	TLS WT
	Mean RNA fraction bound	Standard deviation
2.16675e-10	-0.0799272	0.103083
4.3335e-10	-0.119586	0.0709964
8.66699e-10	-0.0584786	0.0370442
1.7334e-09	0.0519368	0.0490933
3.4668e-09	0.103343	0.0357398
6.93359e-09	0.13845	0.0383345
1.38672e-08	0.29815	0.0268796
2.77344e-08	0.323006	0.138302
5.54688e-08	0.434428	0.0618988
1.10938e-07	0.505404	0.0266494
2.21875e-07	0.656113	0.0697531
4.4375e-07	0.718984	0.176095
8.875e-07	0.934545	0.198994
1.775e-06	1.01869	0.0244547
3.55e-06	1.12756	0.0670752
7.1e-06	0.919533	0.129012
[Egl–BicD] (M) Prep 5.2	TLS WT
	Mean RNA fraction bound	Standard deviation
2.16675e-10	-0.0660585	0.132842
4.3335e-10	-0.108928	0.102844
8.66699e-10	-0.0428735	0.0352712
1.7334e-09	0.0764805	0.0295328
3.4668e-09	0.132048	0.0522521
6.93359e-09	0.169998	0.0453432
1.38672e-08	0.342626	0.0245954
2.77344e-08	0.369494	0.174603
5.54688e-08	0.489935	0.0311584
1.10938e-07	0.566658	0.0089809
2.21875e-07	0.729567	0.0690165
4.4375e-07	0.797528	0.162014
8.875e-07	1.03054	0.231649
1.775e-06	1.12149	0.0267218
3.55e-06	0.901087	0.551995
7.1e-06	1.01431	0.173913

## Sheet: Extended Data Fig. 4b
[Egl–BicD] (M) Prep 1	TLS WT		TLS∆b
	∆Fnorm (‰)	Standard deviation	∆Fnorm (‰)	Standard deviation
1.58691e-10	-0.621371	0.355223	-0.24772	0.773171
3.17383e-10	-0.39529	0.596709	0.0205522	0.314581
6.34766e-10	-0.633723	0.494266	-0.0821565	1.151
1.26953e-09	-0.074379	0.942234	0.225194	0.545978
2.53906e-09	0.592139	1.09916	0.0818755	1.04099
5.07813e-09	0.272482	0.992086	-0.606395	0.580653
1.01563e-08	1.95732	1.2651	-0.200389	0.434524
2.03125e-08	2.94224	1.53014	0.288362	0.414806
4.0625e-08	4.79436	1.03709	1.68881	1.25986
8.125e-08	5.83387	1.56079	1.30576	1.13538
1.625e-07	5.29204	0.591759	-0.539656	0.456179
3.25e-07	9.25996	1.18487	2.55773	1.04391
6.5e-07	8.66979	0.687608	0.920469	0.503085
1.3e-06	10.4212	1.07675	6.38852	1.11169
2.6e-06	11.7634	0.209576	10.3854	1.13807
5.2e-06	13.3836	0.818127	14.9671	0.222805
[Egl–BicD] (M) Prep 2	TLS WT		TLS∆b
	∆Fnorm (‰)	Standard deviation	∆Fnorm (‰)	Standard deviation
1.77002e-10	-0.034922	1.45927	0.0223436	0.896748
3.54004e-10	0.303021	0.536339	-0.502297	0.701797
7.08008e-10	-1.57183	0.359458	-0.112966	0.606498
1.41602e-09	-1.58591	1.72261	-0.101201	0.439161
2.83203e-09	-0.0676964	0.774893	-0.243887	0.868796
5.66406e-09	2.45024	0.653851	0.258265	1.73809
1.13281e-08	1.36622	3.87048	0.0670735	0.718896
2.26563e-08	3.11945	1.40329	-0.00220875	0.573208
4.53125e-08	4.10275	0.982621	0.319234	0.737077
9.0625e-08	4.32712	2.02053	1.4473	0.905511
1.8125e-07	6.64732	1.40469	1.32523	1.04795
3.625e-07	8.17512	1.51014	3.81266	0.492582
7.25e-07	10.465	0.66479	5.40219	1.185
1.45e-06	11.039	1.26816	8.30816	1.62221
2.9e-06	11.4285	0.142167	10.579	2.4751
5.8e-06	13.3827	2.56746	16.1054	1.63567
[Egl–BicD] (M) Prep 3	TLS WT		TLS∆b
	∆Fnorm (‰)	Standard deviation	∆Fnorm (‰)	Standard deviation
1.89209e-10	-0.781329	1.16952	-1.05574	0.531992
3.78418e-10	-0.948428	1.35568	-0.122485	1.01809
7.56836e-10	-0.598069	1.68714	-1.15755	0.681878
1.51367e-09	-0.44971	1.93456	-1.19671	0.784492
3.02734e-09	0.918272	0.253541	-1.61809	1.02228
6.05469e-09	1.66334	2.32605	3.14714	4.70166
1.21094e-08	3.62721	0.557381	-1.17334	1.21726
2.42188e-08	3.69667	2.29437	-0.0432678	1.55414
4.84375e-08	5.65041	0.447426	4.27297	4.9247
9.6875e-08	4.47437	0.870687	0.979439	1.49487
1.9375e-07	6.14647	0.788033	1.30748	0.932616
3.875e-07	6.73527	1.3241	6.0305	3.78544
7.75e-07	8.91321	0.356405	6.628	1.38765
1.55e-06	9.70436	1.43351	9.28401	0.79491
3.1e-06	10.0537	1.42872	11.7481	0.500651
6.2e-06	12.2057	0.547032	17.7007	1.58448
[Egl–BicD] (M) Prep 4	TLS WT		TLS∆b
	∆Fnorm (‰)	Standard deviation	∆Fnorm (‰)	Standard deviation
2.34985e-10	-0.742318	1.2129	0.138902	0.658788
4.69971e-10	-1.41702	1.53386	-0.0368312	1.20665
9.39941e-10	-0.365308	0.89142	-1.37808	0.556719
1.87988e-09	-0.572234	0.973446	-0.748236	0.795752
3.75977e-09	0.925882	0.760275	0.953775	0.389445
7.51953e-09	1.43765	2.60672	0.539529	0.694884
1.50391e-08	2.04584	1.39653	0.283208	0.874325
3.00781e-08	2.31378	2.77129	-0.279166	0.608021
6.01563e-08	3.41272	0.931334	1.24718	0.811762
1.20313e-07	3.45143	1.06951	0.863823	0.487566
2.40625e-07	4.84707	1.1116	1.65598	1.09981
4.8125e-07	6.26832	0.652853	3.56343	1.46673
9.625e-07	7.14231	0.85075	6.44666	2.02708
1.925e-06	8.13993	2.24771	9.19516	0.429584
3.85e-06	7.73955	2.88398	11.7356	1.16531
7.7e-06	10.4585	3.07727	17.1792	2.00245
[Egl–BicD] (M) Prep 5.1	TLS WT
	∆Fnorm (‰)	Standard deviation
2.16675e-10	-0.89011	1.14798
4.3335e-10	-1.33177	0.790652
8.66699e-10	-0.651247	0.412543
1.7334e-09	0.578395	0.546728
3.4668e-09	1.15088	0.398017
6.93359e-09	1.54185	0.426913
1.38672e-08	3.32035	0.299345
2.77344e-08	3.59716	1.54021
5.54688e-08	4.83801	0.689336
1.10938e-07	5.62844	0.296781
2.21875e-07	7.3068	0.776806
4.4375e-07	8.00697	1.96108
8.875e-07	10.4076	2.2161
1.775e-06	11.3446	0.272339
3.55e-06	12.5571	0.746983
7.1e-06	10.2404	1.43674
[Egl–BicD] (M) Prep 5.2	TLS WT
	∆Fnorm (‰)	Standard deviation
2.16675e-10	-0.680566	1.3686
4.3335e-10	-1.12223	1.05954
8.66699e-10	-0.441703	0.363381
1.7334e-09	0.787938	0.304261
3.4668e-09	1.36043	0.538326
6.93359e-09	1.7514	0.467148
1.38672e-08	3.52989	0.253393
2.77344e-08	3.8067	1.79884
5.54688e-08	5.04755	0.321009
1.10938e-07	5.83798	0.0925254
2.21875e-07	7.51635	0.711041
4.4375e-07	8.21652	1.66915
8.875e-07	10.6171	2.38656
1.775e-06	11.5542	0.275301
3.55e-06	9.28343	5.68691
7.1e-06	10.4499	1.79174

## Sheet: Extended Data Fig. 4d
[Egl–BicD] (M)	Mean TLS fraction bound	Standard deviation
1.77002e-10	-0.00281412	0.117593
3.54004e-10	0.0244183	0.0432198
7.08008e-10	-0.126662	0.0289662
1.41602e-09	-0.127798	0.138813
2.83203e-09	-0.00545518	0.0624432
5.66406e-09	0.197447	0.0526893
1.13281e-08	0.110094	0.311895
2.26563e-08	0.251375	0.113082
4.53125e-08	0.330612	0.0791826
9.0625e-08	0.348692	0.162821
1.8125e-07	0.535661	0.113194
3.625e-07	0.658776	0.121692
7.25e-07	0.843305	0.0535708
1.45e-06	0.889556	0.102192
2.9e-06	0.920947	0.0114563
5.8e-06	1.07842	0.206894
[Egl∆ED3–BicD] (M)	Mean TLS fraction bound	Standard deviation
1.57166e-10	-0.146451	0.219832
3.14331e-10	-0.190926	0.0372077
6.28662e-10	-0.0744627	0.149832
1.25732e-09	-0.0448644	0.0908612
2.51465e-09	0.149878	0.125458
5.0293e-09	0.0664578	0.0735625
1.00586e-08	0.217351	0.0606331
2.01172e-08	0.0784013	0.0278772
4.02344e-08	0.129562	0.15493
8.04688e-08	0.355963	0.087175
1.60938e-07	0.375411	0.180207
3.21875e-07	0.45835	0.0296068
6.4375e-07	0.624046	0.176784
1.2875e-06	0.692376	0.115022
2.575e-06	0.876164	0.202612
5.15e-06	1.08456	0.304921
