# Supplementary material for: Structural basis for recognition of diverse localizing mRNAs by Egl–BicD
Source: Nat Struct Mol Biol. 2026 May 5;33(5):882–93. doi: 10.1038/s41594-026-01794-8 (PMC13186709; doi:10.1038/s41594-026-01794-8)
Supplement: Supplementary file 11 — Numerical source data for plots. [file 41594_2026_1794_MOESM11_ESM.xlsx]

## Sheet: Extended Data Fig. 5c
RNA bending angle (º)
TLS	hSL1	ILS	bcdSLV	GLS
19.3858	21.884	26.3633	18.9145	21.8225
17.862	20.0021	26.5923	15.7553	26.3861
22.0321	13.3061		21.0239
18.4413	24.8688		21.4301
21.1899	21.2043		19.2718
17.5014	18.3794		19.3428
24.3524
22.9085
18.1415
17.0817

## Sheet: Extended Data Fig. 5e
[Egl–BicD] (M)	2NUE (Exp 1)
	∆Fnorm (‰)	Standard deviation
1.98364e-10	0.779145	1.03684
3.96729e-10	-0.195392	1.41061
7.93457e-10	-0.12501	0.840977
1.58691e-09	0.964351	0.653595
3.17383e-09	-1.41996	1.39941
6.34766e-09	-0.0312901	1.39261
1.26953e-08	2.33915	1.05829
2.53906e-08	0.634595	1.26552
5.07813e-08	2.87287	1.35981
1.01563e-07	4.27804	0.106846
2.03125e-07	2.32523	1.64488
4.0625e-07	3.44241	0.397572
8.125e-07	4.36455	0.948794
1.625e-06	4.82702	1.08017
3.25e-06	3.67961	1.47751
6.5e-06	6.75183	0
[Egl–BicD] (M)	TLS		2NUE (Exp 2)
	∆Fnorm (‰)	Standard deviation	∆Fnorm (‰)	Standard deviation
1.83105e-10	0.673722	0.483662	2.55917	0.388539
3.66211e-10	-0.675727	0.607904	1.52649	0.727041
7.32422e-10	-0.0681226	0.882709	1.82396	0.0212487
1.46484e-09	-0.717313	0.394392	1.52133	0.375847
2.92969e-09	0.0849965	1.19646	1.88564	0.535839
5.85938e-09	1.76023	0.372935	1.62726	1.2189
1.17188e-08	1.1869	1.11726	0.736352	1.24344
2.34375e-08	2.3509	0.671934	-0.658863	0.66358
4.6875e-08	4.02316	1.20074	-2.04177	1.72399
9.375e-08	6.80011	0.753256	-3.3896	1.11788
1.875e-07	9.83854	0.907627	-4.03019	1.46462
3.75e-07	9.23585	0.511386	-0.466993	1.46123
7.5e-07	11.8783	0.426045	1.08523	1.81919
1.5e-06	13.9252	1.00485	5.86843	0.241561
3e-06	14.7764	1.88843	8.00274	2.09882
6e-06	15.4126	1.46577	11.3812	1.32208
