# Supplementary material for: Structural basis for recognition of diverse localizing mRNAs by Egl–BicD
Source: Nat Struct Mol Biol. 2026 May 5;33(5):882–93. doi: 10.1038/s41594-026-01794-8 (PMC13186709; doi:10.1038/s41594-026-01794-8)
Supplement: Supplementary file 12 — Numerical source data for plots. [file 41594_2026_1794_MOESM12_ESM.xlsx]

## Sheet: Extended Data Fig. 6a
[Egl–BicD] (M)	TLS				TLS∆b
	Mean RNA fraction bound	Standard deviation	∆Fnorm (‰)	Standard deviation	Mean RNA fraction bound	Standard deviation	∆Fnorm (‰)	Standard deviation
2.34985e-10	-0.0840612	0.13735	-0.742318	1.2129	0.00617715	0.0292972	0.138902	0.658788
4.69971e-10	-0.160465	0.173697	-1.41702	1.53386	-0.00163793	0.0536615	-0.0368312	1.20665
9.39941e-10	-0.0413681	0.100946	-0.365308	0.89142	-0.0612853	0.024758	-1.37808	0.556719
1.87988e-09	-0.0648007	0.110235	-0.572234	0.973446	-0.0332751	0.0353882	-0.748236	0.795752
3.75977e-09	0.104848	0.0860947	0.925882	0.760275	0.0424156	0.0173191	0.953775	0.389445
7.51953e-09	0.162802	0.295189	1.43765	2.60672	0.0239936	0.0309024	0.539529	0.694884
1.50391e-08	0.231674	0.158145	2.04584	1.39653	0.0125946	0.0388824	0.283208	0.874325
3.00781e-08	0.262016	0.313825	2.31378	2.77129	-0.0124149	0.0270395	-0.279166	0.608021
6.01563e-08	0.386461	0.105466	3.41272	0.931334	0.055464	0.0361002	1.24718	0.811762
1.20313e-07	0.390846	0.121112	3.45143	1.06951	0.0384154	0.0216827	0.863823	0.487566
2.40625e-07	0.54889	0.125879	4.84707	1.1116	0.0736437	0.04891	1.65598	1.09981
4.8125e-07	0.709834	0.0739301	6.26832	0.652853	0.158471	0.0652275	3.56343	1.46673
9.625e-07	0.808806	0.0963402	7.14231	0.85075	0.286692	0.090147	6.44666	2.02708
1.925e-06	0.921778	0.254534	8.13993	2.24771	0.408921	0.0191042	9.19516	0.429584
3.85e-06	0.876438	0.326587	7.73955	2.88398	0.521897	0.0518229	11.7356	1.16531
7.7e-06	1.18434	0.348475	10.4585	3.07727	0.763982	0.0890514	17.1792	2.00245

## Sheet: Extended Data Fig. 6b
[Egl–BicD] (M)	hSL1				hSL1∆b
	Mean RNA fraction bound	Standard deviation	∆Fnorm (‰)	Standard deviation	Mean RNA fraction bound	Standard deviation	∆Fnorm (‰)	Standard deviation
2.01416e-10	-0.0281164	0.163341	-0.48954	2.84397	-0.0824157	0.0564286	-1.65755	1.1349
4.02832e-10	0.142401	0.366336	2.47937	6.37835	-0.0635723	0.11801	-1.27857	2.37342
8.05664e-10	0.0578635	0.272807	1.00747	4.74989	-0.0351522	0.0912426	-0.706985	1.83508
1.61133e-09	0.176013	0.307297	3.06459	5.3504	-0.00119939	0.0040405	-0.0241222	0.081263
3.22266e-09	0.317774	0.33507	5.53283	5.83397	0.071815	0.131927	1.44435	2.65333
6.44531e-09	0.426346	0.265404	7.42319	4.621	0.116173	0.182883	2.33648	3.67816
1.28906e-08	0.651802	0.143235	11.3486	2.49389	0.162843	0.0992735	3.27511	1.9966
2.57813e-08	0.82061	0.0887125	14.2878	1.54459	0.0329517	0.235263	0.662726	4.73163
5.15625e-08	0.869345	0.128716	15.1363	2.24111	0.254567	0.0523367	5.11988	1.0526
1.03125e-07	0.945232	0.0719862	16.4576	1.25337	0.362036	0.0908756	7.28131	1.8277
2.0625e-07	0.981502	0.289513	17.0891	5.04077	0.44293	0.0412014	8.90824	0.828646
4.125e-07	1.04297	0.167958	18.1594	2.92434	0.675574	0.0090886	13.5872	0.182791
8.25e-07	1.00242	0.298398	17.4534	5.19546	0.751827	0.0469889	15.1208	0.945045
1.65e-06	0.979405	0.203205	17.0526	3.53804	0.940097	0.0380677	18.9073	0.765621
3.3e-06	1.02363	0.248302	17.8227	4.32323	0.962853	0.0845257	19.365	1.69999
6.6e-06	0.898535	0.221782	15.6446	3.86149	0.948949	0.192582	19.0854	3.87324

## Sheet: Extended Data Fig. 6c
[Egl–BicD] (M)	ILS				ILS∆b
	Mean RNA fraction bound	Standard deviation	∆Fnorm (‰)	Standard deviation	∆Fnorm (‰)	Standard deviation
2.01416e-10	-0.0268386	0.121035	-0.259958	1.17234	0.0448573	1.75007
4.02832e-10	0.0265188	0.222043	0.256861	2.15071	1.46326	1.50005
8.05664e-10	0.0532772	0.103961	0.516042	1.00697	0.901609	1.72346
1.61133e-09	0.270383	0.205346	2.61893	1.98898	-0.155658	4.06182
3.22266e-09	0.27106	0.242215	2.62548	2.3461	2.78958	0.818297
6.44531e-09	0.349497	0.220511	3.38522	2.13587	4.26668	3.38157
1.28906e-08	0.729907	0.171057	7.06987	1.65685	3.8354	2.26445
2.57813e-08	0.714744	0.164975	6.923	1.59795	5.79198	1.16799
5.15625e-08	0.775422	0.0495187	7.51073	0.479638	1.20608	1.83659
1.03125e-07	0.783156	0.0425208	7.58564	0.411856	3.25185	3.132
2.0625e-07	0.992401	0.0536659	9.61239	0.519807	4.20149	1.27911
4.125e-07	0.987674	0.0570833	9.5666	0.552908	4.73549	0.637286
8.25e-07	0.918075	0.233926	8.89247	2.26581	3.65705	0.0090811
1.65e-06	0.961033	0.332775	9.30855	3.22326	4.78231	1.47238
3.3e-06	1.06601	0.0185505	10.3254	0.17968	7.51797	0.977012
6.6e-06	1.16698	0.345475	11.3034	3.34627	4.77306	0.960551

## Sheet: Extended Data Fig. 6d
[Egl–BicD] (M)	bcdSLV				bcdSLV∆b
	Mean RNA fraction bound	Standard deviation	∆Fnorm (‰)	Standard deviation	∆Fnorm (‰)	Standard deviation
2.16675e-10	-0.144496	0.0510681	-1.35513	0.478935	-1.43713	0.399425
4.3335e-10	-0.103411	0.0531038	-0.969829	0.498027	-0.753133	0.828672
8.66699e-10	-0.0397741	0.208579	-0.373017	1.95613	1.36061	2.15785
1.7334e-09	-0.0551529	0.0430205	-0.517245	0.403462	0.872256	1.31974
3.4668e-09	0.0646942	0.0944778	0.606726	0.886048	1.12684	1.82324
6.93359e-09	0.0722046	0.119483	0.677161	1.12055	0.996583	1.03291
1.38672e-08	0.270405	0.185134	2.53596	1.73626	1.47942	0.810948
2.77344e-08	0.163942	0.0398796	1.53751	0.374006	2.11211	1.20161
5.54688e-08	0.266478	0.04619	2.49913	0.433187	2.39422	1.32841
1.10938e-07	0.346862	0.0617901	3.253	0.57949	1.87909	1.48309
2.21875e-07	0.439437	0.0840381	4.1212	0.78814	4.30483	0.488762
4.4375e-07	0.507223	0.0642032	4.75692	0.602121	2.81778	0.720082
8.875e-07	0.824561	0.0633444	7.73304	0.594067	4.04635	0.195525
1.775e-06	0.933686	0.0845422	8.75646	0.792868	5.11125	0.745323
3.55e-06	0.998115	0.152279	9.36069	1.42813	4.98721	1.79877
7.1e-06	0.926291	0	8.6871	0	1.84566	0

## Sheet: Extended Data Fig. 6e
[Egl–BicD] (M)	GLS				GLS∆b
	Mean RNA fraction bound	Standard deviation	∆Fnorm (‰)	Standard deviation	∆Fnorm (‰)	Standard deviation
2.47192e-10	-0.17263	0.0807358	-1.985	0.928346	-0.739317	1.67665
4.94385e-10	-0.076686	0.145687	-0.881779	1.67519	-0.890987	0.722491
9.8877e-10	0.117317	0.128393	1.34898	1.47633	1.33227	2.26772
1.97754e-09	0.0544819	0.0345233	0.626464	0.396968	0.138445	2.35976
3.95508e-09	0.14574	0.0413774	1.6758	0.475781	0.740924	2.80653
7.91016e-09	0.319384	0.120055	3.67246	1.38046	1.39213	3.14256
1.58203e-08	0.282013	0.0594973	3.24275	0.684134	1.44579	2.66289
3.16406e-08	0.567819	0.20691	6.5291	2.37917	0.770726	5.35879
6.32813e-08	0.579195	0.130601	6.65991	1.50172	2.09106	0.450182
1.26563e-07	0.498182	0.0579826	5.72838	0.666717	4.99692	1.7033
2.53125e-07	0.854044	0.127333	9.82029	1.46415	4.61516	1.7261
5.0625e-07	0.934675	0.133502	10.7474	1.53508	3.88994	1.60601
1.0125e-06	0.925019	0.147435	10.6364	1.6953	5.02624	2.26747
2.025e-06	1.25285	0.170758	14.406	1.96347	8.48107	1.48664
4.05e-06	0.906992	0.0971934	10.4291	1.11759	4.92117	1.47853
8.1e-06					2.424	3.7466
