# Supplementary material for: Structural basis for recognition of diverse localizing mRNAs by Egl–BicD
Source: Nat Struct Mol Biol. 2026 May 5;33(5):882–93. doi: 10.1038/s41594-026-01794-8 (PMC13186709; doi:10.1038/s41594-026-01794-8)
Supplement: Supplementary file 13 — Numerical source data for plots. [file 41594_2026_1794_MOESM13_ESM.xlsx]

## Sheet: Extended Data Fig. 8c
[Egl–BicD] (M)	TLS		KSE
	Mean RNA fraction bound	Standard deviation	Mean RNA fraction bound	Standard deviation
2.16675e-10	-0.0799272	0.103083	-0.0394092	0.0759161
4.3335e-10	-0.119586	0.0709964	0.00455774	0.0323926
8.66699e-10	-0.0584786	0.0370442	-0.0425799	0.0636099
1.7334e-09	0.0519368	0.0490933	-0.0152762	0.0829761
3.4668e-09	0.103343	0.0357398	0.02071	0.0399526
6.93359e-09	0.13845	0.0383345	-0.0784738	0.0635566
1.38672e-08	0.29815	0.0268796	0.0743036	0.0933471
2.77344e-08	0.323006	0.138302	0.163202	0.191194
5.54688e-08	0.434428	0.0618988	0.155301	0.109304
1.10938e-07	0.505404	0.0266494	0.166017	0.0518525
2.21875e-07	0.656113	0.0697531	0.300218	0.0574154
4.4375e-07	0.718984	0.176095	0.468166	0.0565035
8.875e-07	0.934545	0.198994	0.579086	0.112898
1.775e-06	1.01869	0.0244547	0.764172	0.0915963
3.55e-06	1.12756	0.0670752	0.969788	0.0350202
7.1e-06	0.919533	0.129012	0.885302	0.249899

## Sheet: Extended Data Fig. 8d
[Egl–BicD] (M)	hSL1
	Mean RNA fraction bound	Standard deviation
2.01416e-10	-0.0281164	0.163341
4.02832e-10	0.142401	0.366336
8.05664e-10	0.0578635	0.272807
1.61133e-09	0.176013	0.307297
3.22266e-09	0.317774	0.33507
6.44531e-09	0.426346	0.265404
1.28906e-08	0.651802	0.143235
2.57813e-08	0.82061	0.0887125
5.15625e-08	0.869345	0.128716
1.03125e-07	0.945232	0.0719862
2.0625e-07	0.981502	0.289513
4.125e-07	1.04297	0.167958
8.25e-07	1.00242	0.298398
1.65e-06	0.979405	0.203205
3.3e-06	1.02363	0.248302
6.6e-06	0.898535	0.221782
[Egl–BicD] (M)	hSL2
	Mean RNA fraction bound	Standard deviation
1.98364e-10	-0.0470397	0.0395174
3.96729e-10	-0.00627784	0.053122
7.93457e-10	-0.0365764	0.0696178
1.58691e-09	0.0268934	0.0142671
3.17383e-09	0.0590988	0.0466879
6.34766e-09	-0.0195578	0.10464
1.26953e-08	0.0286633	0.0177507
2.53906e-08	0.0748317	0.0742807
5.07813e-08	0.111532	0.0066473
1.01563e-07	0.0891985	0.0402917
2.03125e-07	0.276349	0.0671514
4.0625e-07	0.424201	0.033752
8.125e-07	0.532623	0.0703925
1.625e-06	0.765233	0.0686914
3.25e-06	0.796553	0.0495624
6.5e-06	0.943404	0.0217907

## Sheet: Extended Data Fig. 8e
RNA movement frequency (µm-1 min-1 nM-1)
hSL1	hSL1-hSL2
0.0121534	0.0178891
0.00631986	0.0126407
0.0070858	0.0376679
0.0189666	0.0405747
0.0189666	0.0317964
0.0132926	0.0431067
0.00715445	0.0504534
0.00564306	0.0344161
0.0228013	0.0496828
0.00672422	0.0473745
0.0127195	0.0686213
0.00450569	0.0790556
0.00790595	0.0678172
0.00744518	0.0345306
0.0128338	0.0517698
0.00745134	0.0339925
0.0111687	0.025293
0.00566828	0.0245741
0.022777	0.0250731
0.00514245	0.0502588
0.0107803	0.0694923
0.0118933	0.0484628
0.00956046	0.0418766
0.00814376	0.0533963
0.0193576	0.0278567
0.00791145	0.0528388
0.0104151	0.0153145
0.0311246	0.0363471
0.0171415	0.0682575
0.019436	0.0343976
0.00761844	0.0260261
0.0230792	0.0146196
0.0111188	0.0892524
0.0141861	0.0271033
0.00528907	0.00941463
0.00501349	0.035106
0.00998315	0.0296967
0.00961456	0.0401594
0.00393655	0.0325051
0.00624024	0.0234072
0.00553923	0.0399644
0.00232409	0.0278732
0.00746529	0.0534611
0.00689267	0.028923
0.00346809	0.0140142
0.0136623	0.0912764
0.00860444	0.0386316
0.0252406	0.0425302
0.00182258	0.0583965
0.00340682	0.0605625
0.00365465	0.0556678
0.00250698	0.0477171
0.0102017	0.040375
0.0128042	0.0474281
0.00708628	0.0380182
0.00453115	0.03744
0.00285044	0.0249438
0.00571426	0.0263097
0.0111618	0.0206061
0.00259517	0.008533
0.00374393	0.0263923
0.00148717	0.024251
0.0118323	0.0151895
0.0168638	0.0204536
0.0242939	0.0168068
0.00925973	0.0354219
0.0103159	0.0107787
0.0116118	0.0316853
0.0077159	0.039292
0.00710879	0.0693145
0.0295303	0.0657108
0.00839065	0.0664828
0.0119197	0.022953
0.0114135	0.0224054
0.015886	0.0726937
0.0114274	0.0733918
0.0106556	0.0170097
0.00495284	0.0820347
0.00726164	0.0127338
0.0170862	0.020101
0.0155787	0.021997
0.0213246	0.0318582
0.011913	0.014722
0.0121476	0.0130805
0.010389	0.0228383
0.0032419	0.0626257
0.00903945	0.0253084
0.0292864	0.025642
0.0161984	0.0099164
0.0377579	0.081534
0.00339963	0.022577
0.0103898	0.00884644
0.0248124	0.0228957
0.0131462	0.011294
0.00548215	0.0197747
	0.0132568
	0.014557
	0.0138866
	0.0438624
	0.0363486
	0.0113262
	0.0314159
	0.0266844
	0.0316908
	0.0229944
	0.016955
	0.0339789
	0.0385973
	0.0206461
	0.0177524
	0.0100603
	0.0165898
	0.0388455
	0.0282548
