# Supplementary material for: Structural basis for recognition of diverse localizing mRNAs by Egl–BicD
Source: Nat Struct Mol Biol. 2026 May 5;33(5):882–93. doi: 10.1038/s41594-026-01794-8 (PMC13186709; doi:10.1038/s41594-026-01794-8)
Supplement: Supplementary file 14 — Numerical source data for plots. [file 41594_2026_1794_MOESM14_ESM.xlsx]

## Sheet: Extended Data Fig. 9f
RNA bending angle (º)
TLS	TLS (2KE6)
19.3858	23.94
17.862	23.32
22.0321	25.03
18.4413	20.7
21.1899	22.52
17.5014	21.52
24.3524	14.92
22.9085	25.83
18.1415	19.72
17.0817	25.3
	18.25
	21.13
